# Supplementary material for: Clinical Management of Orthodontic Miniscrew Complications: A Scoping Review
Source: Dent J (Basel). 2025 Dec 5;13(12):582. doi: 10.3390/dj13120582 (PMC12732202; doi:10.3390/dj13120582)
Supplement: Supplementary file 1 [file dentistry-13-00582-s001.zip]

Archive with 1 entries (1 files):
- dentistry-3973989-supplementary.pdf
